# Supplementary material for: Route of inoculation influences Trypanosoma congolense and Trypanosoma brucei brucei virulence in Swiss white mice
Source: PLoS One. 2019 Jun 20;14(6):e0218441. doi: 10.1371/journal.pone.0218441 (PMC6586304; doi:10.1371/journal.pone.0218441)
Supplement: S1 Data summary — (XLSX) [file pone.0218441.s002.xlsx]

## Sheet: Sheet1
	T.brucei brucei KETRI 2710								T.brucei brucei KETRI 2710				T.brucei brucei KETRI 2710					T.brucei brucei KETRI 2710											Mean ±SE T.b. brucei KETRI 2710 Packed Cells Volume (PCV)								Mean ±SE T.b. brucei KETRI 2710 body weight changes
	Mean ±SE Parasitaemia progression with days post infection								Pre-patent period (PP)in days				survivorship in days post infection					peak parsitaemia and days to peak parasitaemia
	Day	iv	im	sc	id	ip		ip	Animal No	PP (days)			ip	Animal No	Survival (days)			Animal No	Peak parasitaemia	Day to peak parasitaemia									PCV	PCV	PCV	PCV	PCV	PCV			B/weight	B/weight	B/weight	B/weight	B/weight	B/weight
	0	0	0	0	0	0			1	4				1				1	9	8								Day	ip	id	s/c	im	iv	control		Day	ip	id	s/c	im	iv	control
	1	0	0	0	0	0			2	4				2	9			2	9	7		Key:						0	50	52	51	52	50	49		0	29	30	26	29	30	31
	2	0	0	0	0	0			3	3				3				3	9	6		ip -intaperitonial route						0	52	53	51	54	50	53		0	26	31	27	30	30	32
	3	1	1	0.9	1.1	0.9			4	4				4	9			4	9	7		id - intradermal route						0	58	54	49	49	48	56		0	30	29	27	25	28	29
	4	2.2	4.25	6.15	4.4	6.4			5	4				5	11			5	9	7		sc -subcutaneous route						0	45	54	52	55	51	55		0	26	29	28	28	30	30
	5	5	7.5	7.8	7.1	7.55			6	4				6	12			6	9	7		im - intramuscular						0	51		52	52	47	49		0	27		26	28	29	34
	6	6.65	8.55	8.85	8.4	8.5		id	7	4			id	7				7	9	8		iv - intravenous route						0	54	52	51	55	57	53		0	32	29	30	33	31	29
	7	8.2	8.9	9	9	8.95			8	3				8	11			8	9	7								6	54	48	50	54	55	54		6	29	30	26	28	29	30
	8	8.88	9	9	9	9			9	4				9				9	9	7		PP - pre-patent period (incubation period)						6	45	50	48	51	50	49		6	27	32	26	30	28	32
	9	9	9	9	9	9			10	4				10	12			10	9	7								6	52	54	50	46	47	52		6	29	27	27	24	27	27
	10	8.8	6.45	8.1	8.7	9			11					11				11										6	43	49	53	55	50	61		6	26	27	27	27	28	29
	11	7.8	5.7	8.1	8.7	9			12	5				12	10			12	9	7								6	40		52	50	45	53		6	27		26	28	29	34
	12	7.8	7.8	7.8	8.6	8.55		sc	13	4			sc	13	17			13	9	7								6	52	51	53	54	49	53		6	32	29	29	33	31	30
	13	7.5	7.2	7.2	8.7	8.4			14	4				14	9			14	9	6								14	42	37	19			51		14	29	28	21			29
	14	9	7.2	7.2	7.4	8.4			15	4				15	9			15	9	6								14				38		50		14				27		31
	15	9	7.5	7.5	7.2	8.55			16	3				16	9			16	9	7								14	51	42				55		14	30	25				26
	16		8.7	8.4	7.7	8.7			17	4				17	10			17	9	6								14						57		14						29
	17		7.2		8.1	8.55			18	4				18	9			18	9	7								14						51		14						32
	18		6.6		8.3	8.85		im	19	3			im	19	11			19	9	6								14					32	50		14					30	28
	19		6.9		8.3	8.7			20	5				20				20	9	8								21	45	44				52		21	32	32				28
	20		6.9		8.1	8.25			21	4				21	9			21	9	6								21				48		51		21				28		31
	21		6		8.3	8.25			22	5				22	9			22	9	7								21	46	50				53		21	33	29				26
	22		7.5		7.8	7.65			23	4				23	11			23	9	7								21						52		21						29
	23		8.7		8.1	7.8			24	4				24	11			24	9	6								21						52		21						32
	24		8.4		8.3	4.2		iv	25	3			iv	25	8			25	9	6								21						54		21						29
	25		9		8.4	4.35			26	6				26	11			26	9	8								28	47			45				28	31			30
	26		9		8.3	3.6			27	5				27	9			27	9	7								28	44	50						28	31	33
	27		9		8.4	6.8			28	7				28	10			28	9	9
	28		8.4		8.4	7.8			29	5				29	11			29	9	7
									30	4				30	16			30	9	8
																													Mean ±SE T.congolense KETRI 2765 Packed Cells Volume (PCV)								Mean ±SE T.congolense KETRI 2765 body weight changes
																													ip	id	s/c	im	iv				ip	id	s/c	im	iv
																												Day	PCV	PCV	PCV	PCV	PCV			Day	B/weight	B/weight	B/weight	B/weight	B/weight
	T. congolense KETRI 2765																											0	56	58	52	56	56			0	27	28	25	25	31
	Mean ±SE Parasitaemia progression with days post infection								T.congolense KETRI 2765				T.congolense KETRI 2765						T.congolenseKETRI 2765									0	54	54	54	53				0	28	28	27	30
	Day	ip	id	sc	im	iv			Pre-patent period (PP)in days				survivorship in days post infection						peak parsitaemia and days to peak parasitaemia											52	55	55	55					29	31	29	30
	0	0	0	0	0	0			Route	Animal no.	pp		Route	Animal no.	survival				Route	Animal no.	peak para.	Day to peak paras.						0	54	54	55	51				0	24	28	29	32
	1	0	0	0	0	0			ip	1	7		ip	1	26				ip	1	6.9	9						0	56	52	54	54	54			0	28	31	27	30	28
	2	0	0	0	0	0				2	6			2	46					2	8.4	9								54	55	53						27	27	26
	3	0	0	0	0	0																						6		51	49	54	53			6		28	26	25	31
	4	1.4	0	0	0	0				4	9			4	21					4	6	9						6	54	50	54	48				6	26	28	27	29
	5	1.5	0	0	3.6	1.8				5	4			5	20					5	6.9	6							50	50	45	45	48				28	29	31	28	31
	6	3.1	1.8	0.9	4	2.1																						6		49	50	51				6		28	28	31
	7	4.65	0.95	4.65	5.6	0			id	7	8		id	7	20				id	7	5.4	8						6	54	52	50	49	51			6	24	31	27	30	28
	8	5.1	4	6.9	6.65	1.8				8	9			8	32					8	5.4	9							52	49	53	44					28	26	27	26
	9	6.8	4.8	7.1	7.05	4.1				9	9			9	26					9	5.4	9						21			40	49	47			21			28	29	31
	10	6.2	1.25	0	6.85	4.3				10	8			10	21					10	7.5	10						21	46	47	44	39				21	29	30	27	33
	11	5.2	2.3	3.9	7.15	6.5				11	6			11	27					11	6	9							46	46	44	40					32	30	31	31
	12	5.7	1.15	5.4	6.55	4.7				12	6			12	25					12	7.8	8						21			45	40				21			31	38
	13	5.3	3.8	5.5	6.75	4.9			sc	13	7		sc	13	26				sc	13	6	8						21		36	42	41	49			21		32	29	34	30
	14	7.1	6.05	5.7	7	2.4				14	7			14	25					14	7.8	9								43		41						29		30
	15	7.7	7.55	7.6	7.6	5.1				15	7			15	22					15	7.8	8						28				32				28				27
	16	6	6.5	7.65	7.7	7.3				16	6			16	28					16	7.2	9						28	51	47		35				28	36	32		32
	17	8.1	7.55	8.05	7.8	7.7				17	8			17	46					17	7.8	9
	18	8.2	7.65	7.7	7.65	7.8				18	7			18	21					18	7.8	8						28								28
	19	8.3	8.35	8.3	7.9	7.4			im	19	7		im	19	30				im	19	6.9	7						28			40					28			28
	20	8	8.4	8.4	8.15	7.5				20	5			20	35					20	7.8	7										42								30
	21	8	8.18	8.22	8.1	7.8				21	5			21	22					21	7.2	9
	22	8.1	8.4	8.48	8.22	8.6				22	8			22	26					22	6.9	9
	23	8.1	8.78	8.55	8.46	8.7				23	5			23	27					23	6.9	8
	24	8.1	8.6	8.85	8.7	9				24	5			24	32					24	8.4	9
	25	8.6	8.8	8.9	8.82	9			iv	25	8		iv	25	26				iv	25	7.5	10
	26	8.1	8.9	8.9	8.5
	27	7.8	8.7	8.6	8.5					27	5			27	19					27	6.3	6
										29	11			29	26					29	0	10
